# Supplementary material for: Knowledge and Practices toward Tuberculosis Case Identification among Accredited Drug Dispensing Outlets Dispensers in Magu District, Northwestern Tanzania
Source: Healthcare (Basel). 2024 Jan 10;12(2):168. doi: 10.3390/healthcare12020168 (PMC10815611; doi:10.3390/healthcare12020168)
Supplement: Supplementary file 1 [file healthcare-12-00168-s001.zip]

Archive with 1 entries (1 files):
- healthcare-2725275-supplementary.pdf
